# Supplementary material for: The ERGtools2 package: a toolset for processing and analysing visual electrophysiology data
Source: Doc Ophthalmol. 2025 Apr 12;150(3):169–75. doi: 10.1007/s10633-025-10017-2 (PMC12137496; doi:10.1007/s10633-025-10017-2)
Supplement: Supplementary file 1 — Supplementary file1 (ZIP 622 KB) [file 10633_2025_10017_MOESM1_ESM.zip]

Archive with 105 entries (99 files):
- S1_ERGtools2_0.8.5/
- S1_ERGtools2_0.8.5/ERGtools2/
- S1_ERGtools2_0.8.5/ERGtools2/data/
- S1_ERGtools2_0.8.5/ERGtools2/data/ERG.rda
- S1_ERGtools2_0.8.5/ERGtools2/data/Measurements.data.rda
- S1_ERGtools2_0.8.5/ERGtools2/DESCRIPTION
- S1_ERGtools2_0.8.5/ERGtools2/man/
- S1_ERGtools2_0.8.5/ERGtools2/man/as.data.frame.Rd
- S1_ERGtools2_0.8.5/ERGtools2/man/as.std.channelname.Rd
- S1_ERGtools2_0.8.5/ERGtools2/man/as.std.eyename.Rd
- S1_ERGtools2_0.8.5/ERGtools2/man/AutoPlaceMarkers.Rd
- S1_ERGtools2_0.8.5/ERGtools2/man/Changelog.Rd
- S1_ERGtools2_0.8.5/ERGtools2/man/CheckAvgFxSet.Rd
- S1_ERGtools2_0.8.5/ERGtools2/man/CollectMeasurements.Rd
- S1_ERGtools2_0.8.5/ERGtools2/man/dot-SampleERGExam.Rd
- S1_ERGtools2_0.8.5/ERGtools2/man/dot-SampleERGMeasurements.Rd
- S1_ERGtools2_0.8.5/ERGtools2/man/DropRecordings-method.Rd
- S1_ERGtools2_0.8.5/ERGtools2/man/ElectrodeManagement.Rd
- S1_ERGtools2_0.8.5/ERGtools2/man/ERGElectrode-class.Rd
- S1_ERGtools2_0.8.5/ERGtools2/man/ERGExam.Rd
- S1_ERGtools2_0.8.5/ERGtools2/man/ERGMeasurements-class.Rd
- S1_ERGtools2_0.8.5/ERGtools2/man/ERGProtocol.Rd
- S1_ERGtools2_0.8.5/ERGtools2/man/ERGtools2-package.Rd
- S1_ERGtools2_0.8.5/ERGtools2/man/exploreERGExam.Rd
- S1_ERGtools2_0.8.5/ERGtools2/man/figures/
- S1_ERGtools2_0.8.5/ERGtools2/man/figures/logo.png
- S1_ERGtools2_0.8.5/ERGtools2/man/figures/README-example-1.png
- S1_ERGtools2_0.8.5/ERGtools2/man/figures/README-example-2.png
- S1_ERGtools2_0.8.5/ERGtools2/man/figures/README-pressure-1.png
- S1_ERGtools2_0.8.5/ERGtools2/man/Get.Rd
- S1_ERGtools2_0.8.5/ERGtools2/man/ggERGExam.Rd
- S1_ERGtools2_0.8.5/ERGtools2/man/ggERGTrace.Rd
- S1_ERGtools2_0.8.5/ERGtools2/man/ggIntensitySequence.Rd
- S1_ERGtools2_0.8.5/ERGtools2/man/ggPlotRecordings.Rd
- S1_ERGtools2_0.8.5/ERGtools2/man/ggStepSequence.Rd
- S1_ERGtools2_0.8.5/ERGtools2/man/ImportEspion.Rd
- S1_ERGtools2_0.8.5/ERGtools2/man/ImportEspionProtocol.Rd
- S1_ERGtools2_0.8.5/ERGtools2/man/interactiveMeasurements.Rd
- S1_ERGtools2_0.8.5/ERGtools2/man/LoadSave-methods.Rd
- S1_ERGtools2_0.8.5/ERGtools2/man/LogChange.Rd
- S1_ERGtools2_0.8.5/ERGtools2/man/Marker-Methods.Rd
- S1_ERGtools2_0.8.5/ERGtools2/man/Measurements-Methods.Rd
- S1_ERGtools2_0.8.5/ERGtools2/man/merge2ERGMeasurements.Rd
- S1_ERGtools2_0.8.5/ERGtools2/man/MergeERGExams.Rd
- S1_ERGtools2_0.8.5/ERGtools2/man/MINI.Rd
- S1_ERGtools2_0.8.5/ERGtools2/man/newERGElectrode.Rd
- S1_ERGtools2_0.8.5/ERGtools2/man/newERGExam.Rd
- S1_ERGtools2_0.8.5/ERGtools2/man/Notice.Rd
- S1_ERGtools2_0.8.5/ERGtools2/man/Set.Rd
- S1_ERGtools2_0.8.5/ERGtools2/man/show.ERGProtocol.Rd
- S1_ERGtools2_0.8.5/ERGtools2/man/StimulusTableMethods.Rd
- S1_ERGtools2_0.8.5/ERGtools2/man/Subset-method.Rd
- S1_ERGtools2_0.8.5/ERGtools2/man/UpdateChannelNames.Rd
- S1_ERGtools2_0.8.5/ERGtools2/man/UpdateERGExam.Rd
- S1_ERGtools2_0.8.5/ERGtools2/man/UpdateProcessingMethods.Rd
- S1_ERGtools2_0.8.5/ERGtools2/man/validateTaxa.Rd
- S1_ERGtools2_0.8.5/ERGtools2/man/validERGExam.Rd
- S1_ERGtools2_0.8.5/ERGtools2/man/validERGMeasurements.Rd
- S1_ERGtools2_0.8.5/ERGtools2/man/Where.Rd
- S1_ERGtools2_0.8.5/ERGtools2/NAMESPACE
- S1_ERGtools2_0.8.5/ERGtools2/R/
- S1_ERGtools2_0.8.5/ERGtools2/R/0ERGElectrode-class.R
- S1_ERGtools2_0.8.5/ERGtools2/R/0ERGMeasurements-class.R
- S1_ERGtools2_0.8.5/ERGtools2/R/0ERGProtocol-class.R
- S1_ERGtools2_0.8.5/ERGtools2/R/1ERGExam-class.R
- S1_ERGtools2_0.8.5/ERGtools2/R/as.data.frame.R
- S1_ERGtools2_0.8.5/ERGtools2/R/AutoPlaceMarkers.R
- S1_ERGtools2_0.8.5/ERGtools2/R/Changelog.R
- S1_ERGtools2_0.8.5/ERGtools2/R/Checks.R
- S1_ERGtools2_0.8.5/ERGtools2/R/CollectMeasurements.R
- S1_ERGtools2_0.8.5/ERGtools2/R/DropRecordings.R
- S1_ERGtools2_0.8.5/ERGtools2/R/ERGExam-data.R
- S1_ERGtools2_0.8.5/ERGtools2/R/ERGMeasurements-data.R
- S1_ERGtools2_0.8.5/ERGtools2/R/ERGtools2-package.R
- S1_ERGtools2_0.8.5/ERGtools2/R/exploreERGExam.R
- S1_ERGtools2_0.8.5/ERGtools2/R/Get-methods.R
- S1_ERGtools2_0.8.5/ERGtools2/R/ggERGExam.R
- S1_ERGtools2_0.8.5/ERGtools2/R/ggERGTrace-methods.R
- S1_ERGtools2_0.8.5/ERGtools2/R/ggPlotList.R
- S1_ERGtools2_0.8.5/ERGtools2/R/ImportEspion.R
- S1_ERGtools2_0.8.5/ERGtools2/R/ImportEspionInfo.R
- S1_ERGtools2_0.8.5/ERGtools2/R/ImportEspionMetadata.R
- S1_ERGtools2_0.8.5/ERGtools2/R/ImportEspionProtocol.R
- S1_ERGtools2_0.8.5/ERGtools2/R/ImportEspionStimTab.R
- S1_ERGtools2_0.8.5/ERGtools2/R/interactiveMeasurements.R
- S1_ERGtools2_0.8.5/ERGtools2/R/INT_as.std.X.R
- S1_ERGtools2_0.8.5/ERGtools2/R/INT_Espion_functions.R
- S1_ERGtools2_0.8.5/ERGtools2/R/INT_ExtraMetaColumns.R
- S1_ERGtools2_0.8.5/ERGtools2/R/INT_str_to_unit.R
- S1_ERGtools2_0.8.5/ERGtools2/R/LoadSave.R
- S1_ERGtools2_0.8.5/ERGtools2/R/MergeERGExams.R
- S1_ERGtools2_0.8.5/ERGtools2/R/Methods-ERGElectrode.R
- S1_ERGtools2_0.8.5/ERGtools2/R/Methods-Marker.R
- S1_ERGtools2_0.8.5/ERGtools2/R/Methods-Measurements.R
- S1_ERGtools2_0.8.5/ERGtools2/R/MINI.R
- S1_ERGtools2_0.8.5/ERGtools2/R/Notice.R
- S1_ERGtools2_0.8.5/ERGtools2/R/SetExamSubject-methods.R
- S1_ERGtools2_0.8.5/ERGtools2/R/SetStandardFunctions.R
- S1_ERGtools2_0.8.5/ERGtools2/R/StimulusTableMethods.R
- S1_ERGtools2_0.8.5/ERGtools2/R/stopERGtools2.R
- S1_ERGtools2_0.8.5/ERGtools2/R/Subset.R
- S1_ERGtools2_0.8.5/ERGtools2/R/UpdateChannelNames.R
- S1_ERGtools2_0.8.5/ERGtools2/R/UpdateObject.R
- S1_ERGtools2_0.8.5/ERGtools2/R/Where.R
- S1_ERGtools2_0.8.5/ERGtools2/_mp.test.hdf5
