# Supplementary material for: The ERGtools2 package: a toolset for processing and analysing visual electrophysiology data
Source: Doc Ophthalmol. 2025 Apr 12;150(3):169–75. doi: 10.1007/s10633-025-10017-2 (PMC12137496; doi:10.1007/s10633-025-10017-2)
Supplement: Supplementary file 1 — Supplementary file1 (ZIP 622 KB) [file 10633_2025_10017_MOESM1_ESM.zip › S1_ERGtools2_0.8.5/ERGtools2/DESCRIPTION]

Type: Package
Package: ERGtools2
Title: Importing and analysing Electroretinogram data in R
Version: 0.8.5
Author: person("Moritz", "Lindner", email = "moritz@lindnerlab.de", role =
    c("aut", "cre"))
Maintainer: Moritz Lindner <moritz@lindnerlab.de>
Description: This package contains an environment for working with electroretinogram data. It contains an import method for Diagnosys Espion data, but allows reading in of data also from other manufacturers with limited coding effort. Standard procedures like averaging, subsetting an visualization of individual exams are supported.
License: GPL (>= 3)
Depends: EPhysData (>= 0.9.6), R (>= 2.10)
Imports: data.table, dplyr, ggplot2, ggpubr, gridExtra, plotly,
        methods, remotes, stringr, tidyr, units, shiny, DT, quantmod,
        shinyjs, cli, hdf5r, EPhysMethods (>= 0.2.0)
Remotes: github::moritzlindner/EPhysData,
        github::moritzlindner/EPhysMethods
Suggests: taxize
Encoding: UTF-8
LazyData: true
Roxygen: list(markdown = TRUE)
RoxygenNote: 7.3.2
NeedsCompilation: no
Packaged: 2025-02-22 18:17:40 UTC; moritz
