# Supplementary material for: The ERGtools2 package: a toolset for processing and analysing visual electrophysiology data
Source: Doc Ophthalmol. 2025 Apr 12;150(3):169–75. doi: 10.1007/s10633-025-10017-2 (PMC12137496; doi:10.1007/s10633-025-10017-2)
Supplement: Supplementary file 1 — Supplementary file1 (ZIP 622 KB) [file 10633_2025_10017_MOESM1_ESM.zip › S1_ERGtools2_0.8.5/ERGtools2/man/CheckAvgFxSet.Rd]

% Generated by roxygen2: do not edit by hand
% Please edit documentation in R/Checks.R
\name{CheckAvgFxSet}
\alias{CheckAvgFxSet}
\title{Check if all recordings in an ERGExam object have a valid averaging function set.}
\usage{
CheckAvgFxSet(X)
}
\arguments{
\item{X}{An ERGExam object.}
}
\value{
Logical, TRUE if all recordings have a valid averaging function, FALSE otherwise.
}
\description{
Check if all recordings in an ERGExam object have a valid averaging function set.
}
\examples{
data(ERG)
CheckAvgFxSet(ERG)
ERG<-SetStandardFunctions(ERG)
CheckAvgFxSet(ERG)

}
\seealso{
\code{\link{AverageFunction<-}}, \code{\link{SetStandardFunctions}}
}
