# Supplementary material for: The ERGtools2 package: a toolset for processing and analysing visual electrophysiology data
Source: Doc Ophthalmol. 2025 Apr 12;150(3):169–75. doi: 10.1007/s10633-025-10017-2 (PMC12137496; doi:10.1007/s10633-025-10017-2)
Supplement: Supplementary file 1 — Supplementary file1 (ZIP 622 KB) [file 10633_2025_10017_MOESM1_ESM.zip › S1_ERGtools2_0.8.5/ERGtools2/man/dot-SampleERGExam.Rd]

% Generated by roxygen2: do not edit by hand
% Please edit documentation in R/ERGExam-data.R
\docType{data}
\name{.SampleERGExam}
\alias{.SampleERGExam}
\title{Exemplary ERG Exam}
\format{
An object of class \code{"ERGExam"}; see \linkS4class{ERGExam}.
}
\usage{
data(ERG)
}
\description{
This data set contains an ERG Exam with ERG and OP channels from DA and LA flash and flicker stimuli..
}
\examples{
data(ERG)
ERG<-SetStandardFunctions(ERG)
ERG
ggERGExam(ERG)
}
\keyword{datasets}
