# Supplementary material for: The ERGtools2 package: a toolset for processing and analysing visual electrophysiology data
Source: Doc Ophthalmol. 2025 Apr 12;150(3):169–75. doi: 10.1007/s10633-025-10017-2 (PMC12137496; doi:10.1007/s10633-025-10017-2)
Supplement: Supplementary file 1 — Supplementary file1 (ZIP 622 KB) [file 10633_2025_10017_MOESM1_ESM.zip › S1_ERGtools2_0.8.5/ERGtools2/man/dot-SampleERGMeasurements.Rd]

% Generated by roxygen2: do not edit by hand
% Please edit documentation in R/ERGMeasurements-data.R
\docType{data}
\name{.SampleERGMeasurements}
\alias{.SampleERGMeasurements}
\title{Exemplary ERG Measurements object}
\format{
An object of class \code{"ERGMeasurements"}; see \linkS4class{ERGMeasurements}.
}
\usage{
data(Measurements.data)
}
\description{
This data set contains a Measurements object with Markers and corresponding measurements for an hypothetical ERG+VEP exam..
}
\examples{
data(Measurements.data)
Measurements.data
Markers(Measurements.data)
}
\keyword{datasets}
