# Supplementary material for: The ERGtools2 package: a toolset for processing and analysing visual electrophysiology data
Source: Doc Ophthalmol. 2025 Apr 12;150(3):169–75. doi: 10.1007/s10633-025-10017-2 (PMC12137496; doi:10.1007/s10633-025-10017-2)
Supplement: Supplementary file 1 — Supplementary file1 (ZIP 622 KB) [file 10633_2025_10017_MOESM1_ESM.zip › S1_ERGtools2_0.8.5/ERGtools2/man/DropRecordings-method.Rd]

% Generated by roxygen2: do not edit by hand
% Please edit documentation in R/DropRecordings.R
\name{DropRecordings-method}
\alias{DropRecordings-method}
\title{Drop specified recordings from an ERGExam Object}
\usage{
DropRecordings(X, where)
}
\arguments{
\item{X}{An \linkS4class{ERGExam}, \linkS4class{ERGMeasurements}, or \linkS4class{ERGElectrode} object.}

\item{where}{A \link[base:list]{base::list} defining selection criteria to identify recordings to remove.}
}
\description{
This method returns a new \code{ERGExam} object with specific recordings removed.
}
\details{
The \code{DropRecordings} function creates a new \code{ERGExam} object excluding the recordings
identified by the \code{where} criteria.
}
\examples{
data(ERG)
tmp<-DropRecordings(ERG, where=list(Channel="ERG", StimulusEnergy=1))
}
\seealso{
\link[EPhysData:Subset]{EPhysData::Subset}
}
