# Supplementary material for: The ERGtools2 package: a toolset for processing and analysing visual electrophysiology data
Source: Doc Ophthalmol. 2025 Apr 12;150(3):169–75. doi: 10.1007/s10633-025-10017-2 (PMC12137496; doi:10.1007/s10633-025-10017-2)
Supplement: Supplementary file 1 — Supplementary file1 (ZIP 622 KB) [file 10633_2025_10017_MOESM1_ESM.zip › S1_ERGtools2_0.8.5/ERGtools2/man/ERGElectrode-class.Rd]

% Generated by roxygen2: do not edit by hand
% Please edit documentation in R/0ERGElectrode-class.R
\docType{class}
\name{ERGElectrode-class}
\alias{ERGElectrode-class}
\title{The ERGElectrode Class}
\description{
An S4 class representing an electrode entry.
}
\section{Slots}{

\describe{
\item{\code{Name}}{Character. The identifier of the electrode (e.g. "Ground").}

\item{\code{Type}}{Character. The type of the electrode (e.g. "Platinum").}

\item{\code{Position}}{Character. The position of the electrode ("E.g. Tail").}

\item{\code{Impedance}}{Numeric of class units. The impedance of the electrode. Unit must be convertible to Ohm.}
}}

\examples{
e1 <- newERGElectrode("Ground", "Platinum", "Tail", as_units(100, "Ohm"))
e1
}
