# Supplementary material for: The ERGtools2 package: a toolset for processing and analysing visual electrophysiology data
Source: Doc Ophthalmol. 2025 Apr 12;150(3):169–75. doi: 10.1007/s10633-025-10017-2 (PMC12137496; doi:10.1007/s10633-025-10017-2)
Supplement: Supplementary file 1 — Supplementary file1 (ZIP 622 KB) [file 10633_2025_10017_MOESM1_ESM.zip › S1_ERGtools2_0.8.5/ERGtools2/man/ERGExam.Rd]

% Generated by roxygen2: do not edit by hand
% Please edit documentation in R/1ERGExam-class.R
\docType{class}
\name{ERGExam}
\alias{ERGExam}
\alias{ERGExam-class}
\title{ERGExam Class}
\description{
A class representing an ERG (Electroretinogram) exam. This class extends the \link[EPhysData:EPhysSet]{EPhysData::EPhysSet} object and all methods valid for \link[EPhysData:EPhysSet]{EPhysData::EPhysSet} can also be applied to \linkS4class{ERGExam} objects.
}
\section{Slots}{

\describe{
\item{\code{Data}}{Data A list of \link[EPhysData:EPhysData]{EPhysData::EPhysData} objects. Each item containing a recording in response to a particular Stimulus ("Step"), from a particular eye and data Channel (e.g. ERG or OP), as defined in the corresponding Metadata.}

\item{\code{Metadata}}{A data frame containing metadata information associated with the data in the Data slot, each row corresponds to one item in \code{data}.
\describe{
\item{Step}{An integer vector containing the step index. A step describes data recorded in response to the same type of stimulus. This column links the Stimulus slot to the metadata}
\item{Eye}{A character vector. Possible standard values "RE" (right eye) , "LE" (left eye), and "BE" (bhot eyes). Possible non-standard values can be listed running \code{od_str}, \code{os_str} and \code{ou_str}, resp.. See: \link[=as.std.eyename]{as.std.eyename}.}
\item{Channel}{A character vector containing the channel name. This can be "ERG", "VEP" or "OP" for instance.}
\item{Repeat}{A numeric vector containing the indices of individual repeats contained in an ERG exam. E.g., if a recording to one identical stimulus is performed twice, these would be distinguished by different indices in the 'repeat' column. Warning: This is currently experimental}
}}

\item{\code{Stimulus}}{A data frame containing stimulus information.
\describe{
\item{Step}{An integer vector row index. Will be removed in future versions.}
\item{Description}{A character vector describing the stimulus in a human-readable way.}
\item{StimulusEnergy}{A numeric vector representing the energy of the stimulus.}
\item{Background}{A character vector describing the adaptation state of the retina for that stimulus (DA or LA).}
\item{Type}{A character vector describing the type of the stimulus (e.g. Flash or Flicker).}
}}

\item{\code{Averaged}}{TRUE if the object contains averaged data, FALES indicates object contains raw traces.}

\item{\code{Measurements}}{An object of class \linkS4class{ERGMeasurements}}

\item{\code{ExamInfo}}{A list containing exam-related information.
\describe{
\item{ProtocolName}{A character vector indicating the name of the protocol.}
\item{Version}{Optional: A character vector indicating the version of the protocol.}
\item{ExamDate}{A \code{POSIXct} The date of the exam.}
\item{Filename}{Optional: The filename from which the exam raw data were imported.}
\item{RecMode}{Optional: A character vector indicating the recording mode.}
\item{Investigator}{Optional: A character vector indicating the name of the investigator conducting the exam.}
\item{Stimulator}{Optional: A character vector specifying the stimulator used during the exam, including model or manufacturer details if available.}
\item{Amplifier}{Optional: A character vector specifying the amplifier used during the exam, detailing the model or type of the device.}
\item{Recorder}{Optional: A character vector specifying the recorder used during the exam, including model or manufacturer information.}
\item{Electrodes}{Optional: A list of \code{ERGElectrode} objects representing the electrodes used in the exam. If provided, the names of the list entries must exactly match the corresponding \code{ERGElectrode} name, as provided in the \linkS4class{ERGElectrode} object.}
}}

\item{\code{SubjectInfo}}{A list containing subject-related information.
\describe{
\item{Subject}{A character vector indicating the name of the subject}
\item{DOB}{A \code{Date} object indicating the date of birth of the subject}
\item{Gender}{Optional: A character vector indicating the gender of the subject}
\item{Group}{Optional: A character vector indicating the study group to which the subject belongs.}
\item{Genus}{A character vector indicating the genus of the subject, based on NCBI taxonomy.}
\item{Species}{A character vector indicating the species of the subject, based on NCBI taxonomy.}
\item{Strain}{Optional: A character vector indicating the strain or genetic variant of the subject.}
\item{Genotype}{Optional: A character vector detailing the genotype of the subject, including genetic characteristics such as polymorphisms and disease alleles.}
\item{Disease}{Optional: A character vector indicating the disease state of the subject (e.g., 'normal' if no disease is present).}
\item{Development}{Optional: A character vector describing the developmental stage of the subject.}
\item{Lable}{Optional: A character vector representing any chemical label or staining applied to the subject.}
\item{ID}{A unique character vector identifier assigned to the subject.}
\item{Details}{Optional: A character vector providing additional details about the subject, such as associated clinical or subject-specific information.}
}}

\item{\code{Imported}}{A \code{POSIXct} timestamp indicating when the object was imported.}

\item{\code{Changelog}}{Any method called modifying the data is logged here.}
}}

\seealso{
\link[EPhysData:EPhysData]{EPhysData::EPhysData-package} \link[EPhysData:EPhysData]{EPhysData::EPhysData-class} \link[EPhysData:EPhysSet]{EPhysData::EPhysSet-class}
}
