# Supplementary material for: The ERGtools2 package: a toolset for processing and analysing visual electrophysiology data
Source: Doc Ophthalmol. 2025 Apr 12;150(3):169–75. doi: 10.1007/s10633-025-10017-2 (PMC12137496; doi:10.1007/s10633-025-10017-2)
Supplement: Supplementary file 1 — Supplementary file1 (ZIP 622 KB) [file 10633_2025_10017_MOESM1_ESM.zip › S1_ERGtools2_0.8.5/ERGtools2/man/exploreERGExam.Rd]

% Generated by roxygen2: do not edit by hand
% Please edit documentation in R/exploreERGExam.R
\name{exploreERGExam}
\alias{exploreERGExam}
\title{Explore ERGExam Metadata and Measurements}
\usage{
exploreERGExam(X)
}
\arguments{
\item{X}{An ERGExam object.}
}
\value{
A Shiny app to interactively explore ERGExam metadata and measurements.
}
\description{
Launches a Shiny app to explore the content of the Metadata slot of the ERGExam object and allows for filtering by metadata columns Eye and Channel as well as by the Stimulus columns Description, StimulusEnergy, Background, and Type. Metadata and Stimulus are matched by the Step column in Metadata, which contains the index of the corresponding row of the data.frame in the Stimulus slot.
}
\examples{
\dontrun{
data(ERG)
exploreERGExam(ERG)
}
}
