# Supplementary material for: The ERGtools2 package: a toolset for processing and analysing visual electrophysiology data
Source: Doc Ophthalmol. 2025 Apr 12;150(3):169–75. doi: 10.1007/s10633-025-10017-2 (PMC12137496; doi:10.1007/s10633-025-10017-2)
Supplement: Supplementary file 1 — Supplementary file1 (ZIP 622 KB) [file 10633_2025_10017_MOESM1_ESM.zip › S1_ERGtools2_0.8.5/ERGtools2/man/Get.Rd]

% Generated by roxygen2: do not edit by hand
% Please edit documentation in R/Get-methods.R
\name{Get}
\alias{Get}
\alias{Age}
\alias{Amplifier}
\alias{Channels}
\alias{Details}
\alias{Development}
\alias{Disease}
\alias{DOB}
\alias{Electrodes}
\alias{ExamDate}
\alias{Eyes}
\alias{Filename}
\alias{Genotype}
\alias{Genus}
\alias{GroupName}
\alias{ID}
\alias{Investigator}
\alias{Label}
\alias{ProtocolName}
\alias{ProtocolVersion}
\alias{RecMode}
\alias{Recorder}
\alias{Repeats}
\alias{Species}
\alias{Steps}
\alias{Stimulator}
\alias{Subject}
\alias{Strain}
\alias{MarkerNames}
\title{Accession methods for metadata from ERGExam, ERGMeasurements, and ERGElectrode classes}
\usage{
Age(X)

Amplifier(X)

Channels(X)

Details(X)

Development(X)

Disease(X)

DOB(X)

Electrodes(X)

ExamDate(X)

Eyes(X)

Filename(X)

Genotype(X)

Genus(X)

GroupName(X)

ID(X)

Investigator(X)

Label(X)

ProtocolName(X)

ProtocolVersion(X)

RecMode(X)

Recorder(X)

Repeats(X)

Species(X)

Steps(X)

Stimulator(X)

Subject(X)

Strain(X)

MarkerNames(X)
}
\arguments{
\item{X}{An \linkS4class{ERGExam}, \linkS4class{ERGMeasurements}, or \linkS4class{ERGElectrode} object.}
}
\value{
A vector (or a data.frame for \code{Electrodes()}). For some functions (e.g., \code{GetFilterFunction()} or \code{GetAverageFunction()}), a function is returned.
}
\description{
These methods are used to access metadata information from \linkS4class{ERGExam}, \linkS4class{ERGMeasurements}, or \linkS4class{ERGElectrode} objects.
}
\section{Functions}{
\itemize{
\item \code{Age()}: Returns the age of the subject.

\item \code{Amplifier()}: Returns the Amplifier information.

\item \code{Channels()}: Returns the Channel names.

\item \code{Details()}: Returns the Details information.

\item \code{Development()}: Returns the Development information.

\item \code{Disease()}: Returns the Disease information.

\item \code{DOB()}: Returns the Date of Birth (DOB) information.

\item \code{Electrodes()}: Returns the Electrodes information as a combined data frame.
Each entry in the ExamInfo "Electrodes" list is converted using as.data.frame and the results are row-bound.

\item \code{ExamDate()}: Returns the exam date.

\item \code{Eyes()}: Returns the eyes of which the data has been recorded.

\item \code{Filename()}: Returns the source filename.

\item \code{Genotype()}: Returns the Genotype information.

\item \code{Genus()}: Returns the Genus information.

\item \code{GroupName()}: Returns the group name.

\item \code{ID()}: Returns the ID information.

\item \code{Investigator()}: Returns the Investigator.

\item \code{Label()}: Returns the Label information.

\item \code{ProtocolName()}: Returns the recording protocol name.

\item \code{ProtocolVersion()}: Returns the Protocol Version.

\item \code{RecMode()}: Returns the Recording Mode.

\item \code{Recorder()}: Returns the Recorder information.

\item \code{Repeats()}: Returns the indices of individual repeats contained in an ERG exam.

\item \code{Species()}: Returns the Species information.

\item \code{Steps()}: Returns the steps of the exam.

\item \code{Stimulator()}: Returns the Stimulator information.

\item \code{Subject()}: Returns the subject's name.

\item \code{Strain()}: Returns the Strain information.

\item \code{MarkerNames()}: Returns the measurement parameter names (e.g., 'a', 'B', 'N1', 'P1'). For \linkS4class{ERGMeasurements} objects.

}}
\examples{
data(ERG)
Amplifier(ERG)
Channels(ERG)
Details(ERG)
Development(ERG)
Disease(ERG)
DOB(ERG)
Electrodes(ERG)
ExamDate(ERG)
Eyes(ERG)
Filename(ERG)
Genotype(ERG)
Genus(ERG)
GroupName(ERG)
ID(ERG)
Investigator(ERG)
Label(ERG)
MarkerNames(ERG)
ProtocolName(ERG)
ProtocolVersion(ERG)
RecMode(ERG)
Recorder(ERG)
Repeats(ERG)
Species(ERG)
Steps(ERG)
Stimulator(ERG)
Subject(ERG)
Strain(ERG)
}
