# Supplementary material for: The ERGtools2 package: a toolset for processing and analysing visual electrophysiology data
Source: Doc Ophthalmol. 2025 Apr 12;150(3):169–75. doi: 10.1007/s10633-025-10017-2 (PMC12137496; doi:10.1007/s10633-025-10017-2)
Supplement: Supplementary file 1 — Supplementary file1 (ZIP 622 KB) [file 10633_2025_10017_MOESM1_ESM.zip › S1_ERGtools2_0.8.5/ERGtools2/man/ggIntensitySequence.Rd]

% Generated by roxygen2: do not edit by hand
% Please edit documentation in R/ggPlotList.R
\name{ggIntensitySequence}
\alias{ggIntensitySequence}
\title{Uses ggplot2 to plot intensity sequence for ERG exams}
\usage{
ggIntensitySequence(
  List,
  where = list(Background = "DA", Type = "Flash"),
  Markers = c("a", "B", "N1", "P1"),
  Parameter = "Amplitude",
  wrap_by = "Channel",
  point.size = 1,
  theme.base.size = 8
)
}
\arguments{
\item{List}{A list of ERG exams.}

\item{Markers}{Vector of markers to include in the plot.}

\item{Parameter}{The parameter to plot ("Amplitude" or "Time").}

\item{wrap_by}{Wrapping parameter for facetting ("Channel" or NULL).}

\item{Background}{Background condition for the exams.}

\item{Type}{Type of exam (e.g., "Flash").}

\item{Channel}{The channel to plot (e.g., "ERG").}
}
\value{
A ggplot2 plot object.
}
\description{
This function generates a \link[ggplot2:ggplot]{ggplot2:ggplot} plot of intensity sequence data for ERG exams.
}
\examples{
# Example usage:
data(ERG)
ERG<-SetStandardFunctions(ERG)
ERG <- AutoPlaceMarkers(ERG)
data <- list(ERG, ERG)
ggIntensitySequence(data, where= list(Background = "DA", Type = "Flash", Channel = "ERG"))

}
\seealso{
\link[ggplot2:ggplot]{ggplot2:ggplot}
}
