# Supplementary material for: The ERGtools2 package: a toolset for processing and analysing visual electrophysiology data
Source: Doc Ophthalmol. 2025 Apr 12;150(3):169–75. doi: 10.1007/s10633-025-10017-2 (PMC12137496; doi:10.1007/s10633-025-10017-2)
Supplement: Supplementary file 1 — Supplementary file1 (ZIP 622 KB) [file 10633_2025_10017_MOESM1_ESM.zip › S1_ERGtools2_0.8.5/ERGtools2/man/ggStepSequence.Rd]

% Generated by roxygen2: do not edit by hand
% Please edit documentation in R/ggPlotList.R
\name{ggStepSequence}
\alias{ggStepSequence}
\title{Uses ggplot2 to plot step sequence for multiple ERG exams}
\usage{
ggStepSequence(
  List,
  where = list(Background = "DA", Type = "Flash"),
  Markers = c("N1", "P1"),
  wrap_by = "Channel"
)
}
\arguments{
\item{List}{A list of ERG exams.}

\item{where}{A \link[base:list]{base::list} defining selection criteria. Tags/Keys in the names in the list must represent valid column names of \link{Metadata} or\link{StimulusTable}.}

\item{Markers}{Vector of markers to include in the plot (e.g. c("a","B)).}

\item{wrap_by}{Wrapping parameter for facetting ("Channel" or NULL).}
}
\value{
A \link[ggplot2:ggplot]{ggplot2:ggplot} plot object.
}
\description{
This function generates a \link[ggplot2:ggplot]{ggplot2:ggplot} plot of step sequence (i.e. sequential recordings within a single protocol) data for multiple ERG exams.
}
\examples{
# Example usage:
data(ERG)
ERG<-SetStandardFunctions(ERG)
ERG <- AutoPlaceMarkers(ERG)
data <- list(ERG, ERG)
ggStepSequence(data, where = list(Background = "DA", Type = "Flash", Channel = "ERG"), Markers = c("a", "B"))

}
\seealso{
\link[ggplot2:ggplot]{ggplot2:ggplot}
}
