# Supplementary material for: The ERGtools2 package: a toolset for processing and analysing visual electrophysiology data
Source: Doc Ophthalmol. 2025 Apr 12;150(3):169–75. doi: 10.1007/s10633-025-10017-2 (PMC12137496; doi:10.1007/s10633-025-10017-2)
Supplement: Supplementary file 1 — Supplementary file1 (ZIP 622 KB) [file 10633_2025_10017_MOESM1_ESM.zip › S1_ERGtools2_0.8.5/ERGtools2/man/ImportEspionProtocol.Rd]

% Generated by roxygen2: do not edit by hand
% Please edit documentation in R/ImportEspionProtocol.R
\name{ImportEspionProtocol}
\alias{ImportEspionProtocol}
\title{Import an Espion stimulus protocol from a CSV file.}
\usage{
ImportEspionProtocol(filename)
}
\arguments{
\item{filename}{The path to the CSV file containing the protocol data.}
}
\value{
An instance of the Protocol S4 class.
}
\description{
This function imports an Espion stimulus protocol from a CSV file and returns it as a Protocol S4 object.
}
