# Supplementary material for: The ERGtools2 package: a toolset for processing and analysing visual electrophysiology data
Source: Doc Ophthalmol. 2025 Apr 12;150(3):169–75. doi: 10.1007/s10633-025-10017-2 (PMC12137496; doi:10.1007/s10633-025-10017-2)
Supplement: Supplementary file 1 — Supplementary file1 (ZIP 622 KB) [file 10633_2025_10017_MOESM1_ESM.zip › S1_ERGtools2_0.8.5/ERGtools2/man/interactiveMeasurements.Rd]

% Generated by roxygen2: do not edit by hand
% Please edit documentation in R/interactiveMeasurements.R
\name{interactiveMeasurements}
\alias{interactiveMeasurements}
\title{Interactively perform measurements on an ERGExam object}
\usage{
interactiveMeasurements(X, Channel = "ERG", Eye = Eyes(X), downsample = F)
}
\arguments{
\item{X}{An \linkS4class{ERGExam}, \linkS4class{ERGMeasurements}, or \linkS4class{ERGElectrode} object.}

\item{downsample}{Use peak preserving downsampling, this may accelerate potting time for large objects.}
}
\value{
An object of class 'ERGExam' with the new measurements added.
}
\description{
This method allows interactive marker placement on \linkS4class{ERGExam} objects using  \link[shiny:shiny]{shiny:shiny-package}
}
\examples{
data(ERG)
ERG<-SetStandardFunctions(ERG)
\dontrun{
ERG<-interactiveMeasurements(ERG, Channel="OP",Eye="RE")
}
Measurements(ERG)
\dontrun{
ERG<-interactiveMeasurements(ERG, Channel="ERG")
}
Measurements(ERG)

}
