# Supplementary material for: The ERGtools2 package: a toolset for processing and analysing visual electrophysiology data
Source: Doc Ophthalmol. 2025 Apr 12;150(3):169–75. doi: 10.1007/s10633-025-10017-2 (PMC12137496; doi:10.1007/s10633-025-10017-2)
Supplement: Supplementary file 1 — Supplementary file1 (ZIP 622 KB) [file 10633_2025_10017_MOESM1_ESM.zip › S1_ERGtools2_0.8.5/ERGtools2/man/MergeERGExams.Rd]

% Generated by roxygen2: do not edit by hand
% Please edit documentation in R/MergeERGExams.R
\name{MergeERGExams}
\alias{MergeERGExams}
\title{Merge ERGExams}
\usage{
MergeERGExams(ERGExam_list, mergemethod = "Append")
}
\arguments{
\item{ERGExam_list}{A list of ERGExam objects to be merged with \code{X}.}

\item{mergemethod}{. Depreciated.}
}
\value{
An ERGExam object representing the merged data. the file names, protocol names and dates from the individual files merged are stored as additional columns in the Stimulus table. Use \code{Metadata()} to see those.
}
\description{
Merges two or more ERGExam objects into a single ERGExam object.
}
\examples{
# Merge two ERGExams
data(ERG)
# make some ERGExams objects that differ
exam1<-Subset(ERG,where=list(Step=as.integer(c(1,2,3))))
exam2<-Subset(ERG,where=list(Eye="RE"))
# merge
merged_exam <- MergeERGExams(list(exam1, exam2))#'
}
