# Supplementary material for: The ERGtools2 package: a toolset for processing and analysing visual electrophysiology data
Source: Doc Ophthalmol. 2025 Apr 12;150(3):169–75. doi: 10.1007/s10633-025-10017-2 (PMC12137496; doi:10.1007/s10633-025-10017-2)
Supplement: Supplementary file 1 — Supplementary file1 (ZIP 622 KB) [file 10633_2025_10017_MOESM1_ESM.zip › S1_ERGtools2_0.8.5/ERGtools2/man/newERGElectrode.Rd]

% Generated by roxygen2: do not edit by hand
% Please edit documentation in R/0ERGElectrode-class.R
\name{newERGElectrode}
\alias{newERGElectrode}
\title{Create an instance of the ERGElectrode class}
\usage{
newERGElectrode(Name, Type, Position, Impedance)
}
\arguments{
\item{Name}{Character. The identifier of the electrode (e.g. "Ground").}

\item{Type}{Character. The type of the electrode (e.g. "Platinum").}

\item{Position}{Character. The position of the electrode ("E.g. Tail").}

\item{Impedance}{Numeric of class units. The impedance of the electrode. Unit must be convertible to Ohm.}
}
\value{
An object of class \code{ERGElectrode}.
}
\description{
This function creates an instance of the \linkS4class{ERGElectrode} class.
}
\seealso{
\linkS4class{ERGElectrode}
}
