# Supplementary material for: The ERGtools2 package: a toolset for processing and analysing visual electrophysiology data
Source: Doc Ophthalmol. 2025 Apr 12;150(3):169–75. doi: 10.1007/s10633-025-10017-2 (PMC12137496; doi:10.1007/s10633-025-10017-2)
Supplement: Supplementary file 1 — Supplementary file1 (ZIP 622 KB) [file 10633_2025_10017_MOESM1_ESM.zip › S1_ERGtools2_0.8.5/ERGtools2/man/show.ERGProtocol.Rd]

% Generated by roxygen2: do not edit by hand
% Please edit documentation in R/0ERGProtocol-class.R
\name{show.ERGProtocol}
\alias{show.ERGProtocol}
\title{Show method for ERGProtocol class}
\usage{
\S4method{show}{ERGProtocol}(object)
}
\arguments{
\item{object}{An instance of the ERGProtocol class.}

\item{...}{Additional arguments (not used).}
}
\description{
Show method for ERGProtocol class
}
