# Supplementary material for: The ERGtools2 package: a toolset for processing and analysing visual electrophysiology data
Source: Doc Ophthalmol. 2025 Apr 12;150(3):169–75. doi: 10.1007/s10633-025-10017-2 (PMC12137496; doi:10.1007/s10633-025-10017-2)
Supplement: Supplementary file 1 — Supplementary file1 (ZIP 622 KB) [file 10633_2025_10017_MOESM1_ESM.zip › S1_ERGtools2_0.8.5/ERGtools2/man/Subset-method.Rd]

% Generated by roxygen2: do not edit by hand
% Please edit documentation in R/Subset.R
\name{Subset-method}
\alias{Subset-method}
\title{Subset from ERGExam Object}
\usage{
\S4method{Subset}{ERGExam}(
  X,
  Time = NULL,
  TimeExclusive = FALSE,
  Trials = NULL,
  Raw = TRUE,
  where = NULL,
  ...
)
}
\arguments{
\item{X}{An \linkS4class{ERGExam}, \linkS4class{ERGMeasurements}, or \linkS4class{ERGElectrode} object.}

\item{Time}{Numeric vector of length 2 representing the time range for data extraction.
Default is the entire time range (i.e., keep all data).}

\item{TimeExclusive}{Keep only the two time points stated under 'Time', not the range.}

\item{Trials}{Specifies which of the repeated measurements (if any) to use for extraction.
It can be either a numeric vector specifying the indices of the repeated measurements
or a logical vector of the same length as repeats stored,
where \code{TRUE} indicates using that column for extraction. Default is the inverse of the \code{\link{Rejected-method}}(X) vector.}

\item{Raw}{Logical indicating whether to get raw data or processed (filtered, averaged) data.}

\item{where}{A \link[base:list]{base::list} defining selection criteria. Tags/Keys in the names in the list must represent valid column names of \link{Metadata} or\link{StimulusTable}.}
}
\description{
This method subsets an \code{ERGExam} object into a new object of the same class.
}
\details{
The \code{Subset} function creates a new \code{ERGExam}  object containing a subset of the data from the original object, based on the provided parameters.
}
\examples{
data(ERG)
Subset(ERG,where=list(Channel="ERG"))
}
\seealso{
\link[EPhysData:Subset]{EPhysData::Subset}
}
