# Supplementary material for: The ERGtools2 package: a toolset for processing and analysing visual electrophysiology data
Source: Doc Ophthalmol. 2025 Apr 12;150(3):169–75. doi: 10.1007/s10633-025-10017-2 (PMC12137496; doi:10.1007/s10633-025-10017-2)
Supplement: Supplementary file 1 — Supplementary file1 (ZIP 622 KB) [file 10633_2025_10017_MOESM1_ESM.zip › S1_ERGtools2_0.8.5/ERGtools2/man/UpdateERGExam.Rd]

% Generated by roxygen2: do not edit by hand
% Please edit documentation in R/UpdateObject.R
\name{UpdateERGExam}
\alias{UpdateERGExam}
\title{Update an old (v. 0.7 / 0.8) ERGExam object}
\usage{
UpdateERGExam(X)
}
\arguments{
\item{X}{An \linkS4class{ERGExam}, \linkS4class{ERGMeasurements}, or \linkS4class{ERGElectrode} object.}
}
\value{
An updated  \linkS4class{ERGExam} object.
}
\description{
This method can be used to update an \linkS4class{ERGExam} object created in older versions of ERGtools2.
}
