# Supplementary material for: The ERGtools2 package: a toolset for processing and analysing visual electrophysiology data
Source: Doc Ophthalmol. 2025 Apr 12;150(3):169–75. doi: 10.1007/s10633-025-10017-2 (PMC12137496; doi:10.1007/s10633-025-10017-2)
Supplement: Supplementary file 1 — Supplementary file1 (ZIP 622 KB) [file 10633_2025_10017_MOESM1_ESM.zip › S1_ERGtools2_0.8.5/ERGtools2/man/validateTaxa.Rd]

% Generated by roxygen2: do not edit by hand
% Please edit documentation in R/MINI.R
\name{validateTaxa}
\alias{validateTaxa}
\title{Validate Genus/Species combination using taxize (internal)}
\usage{
validateTaxa(variable, rank_query)
}
\arguments{
\item{genus}{A character string specifying the genus.}

\item{species}{A character string specifying the species.}
}
\value{
\code{TRUE} if the taxon is recognized, \code{FALSE} if not, and \code{NA} if \pkg{taxize} is not installed.
}
\description{
This function checks whether the provided Genus and Species correspond to a recognized taxon.
If the \pkg{taxize} package is available, it uses \code{taxize::get_uid} to perform the lookup.
Otherwise, it issues a CLI warning and skips the taxonomic validation.
}
\keyword{internal}
