# Supplementary material for: The ERGtools2 package: a toolset for processing and analysing visual electrophysiology data
Source: Doc Ophthalmol. 2025 Apr 12;150(3):169–75. doi: 10.1007/s10633-025-10017-2 (PMC12137496; doi:10.1007/s10633-025-10017-2)
Supplement: Supplementary file 1 — Supplementary file1 (ZIP 622 KB) [file 10633_2025_10017_MOESM1_ESM.zip › S1_ERGtools2_0.8.5/ERGtools2/man/validERGMeasurements.Rd]

% Generated by roxygen2: do not edit by hand
% Please edit documentation in R/0ERGMeasurements-class.R
\name{validERGMeasurements}
\alias{validERGMeasurements}
\title{Check if there is a measurement for each marker with a non-NA Relative value
in the same recording where Relative is NA}
\usage{
validERGMeasurements(object)
}
\description{
Check if there is a measurement for each marker with a non-NA Relative value
in the same recording where Relative is NA
}
