# Supplementary material for: The ERGtools2 package: a toolset for processing and analysing visual electrophysiology data
Source: Doc Ophthalmol. 2025 Apr 12;150(3):169–75. doi: 10.1007/s10633-025-10017-2 (PMC12137496; doi:10.1007/s10633-025-10017-2)
Supplement: Supplementary file 1 — Supplementary file1 (ZIP 622 KB) [file 10633_2025_10017_MOESM1_ESM.zip › S1_ERGtools2_0.8.5/ERGtools2/R/ERGExam-data.R]

#' Exemplary ERG Exam
#'
#' This data set contains an ERG Exam with ERG and OP channels from DA and LA flash and flicker stimuli..
#'
#' @docType data
#'
#' @name .SampleERGExam
#'
#' @usage data(ERG)
#'
#' @format An object of class \code{"ERGExam"}; see \linkS4class{ERGExam}.
#'
#' @keywords datasets
#'
#' @examples
#' data(ERG)
#' ERG<-SetStandardFunctions(ERG)
#' ERG
#' ggERGExam(ERG)
NULL
