# Supplementary material for: The ERGtools2 package: a toolset for processing and analysing visual electrophysiology data
Source: Doc Ophthalmol. 2025 Apr 12;150(3):169–75. doi: 10.1007/s10633-025-10017-2 (PMC12137496; doi:10.1007/s10633-025-10017-2)
Supplement: Supplementary file 1 — Supplementary file1 (ZIP 622 KB) [file 10633_2025_10017_MOESM1_ESM.zip › S1_ERGtools2_0.8.5/ERGtools2/R/INT_ExtraMetaColumns.R]

#' @keywords internal
#' @noMd
setGeneric(
  name = "ExtraMetaColumns",
  def = function(X)
  {
    standardGeneric("ExtraMetaColumns")
  }
)
#' @keywords internal
#' @noMd
setMethod("ExtraMetaColumns",
          "ERGExam",
          function(X) {
            cols<-colnames(Metadata(X))
            return(cols[!(cols %in% c("Step", "Channel", "Repeat", "Eye"))])
          })
