# Supplementary material for: The ERGtools2 package: a toolset for processing and analysing visual electrophysiology data
Source: Doc Ophthalmol. 2025 Apr 12;150(3):169–75. doi: 10.1007/s10633-025-10017-2 (PMC12137496; doi:10.1007/s10633-025-10017-2)
Supplement: Supplementary file 1 — Supplementary file1 (ZIP 622 KB) [file 10633_2025_10017_MOESM1_ESM.zip › S1_ERGtools2_0.8.5/ERGtools2/R/INT_str_to_unit.R]

#' @importFrom units as_units
#' @importFrom stringr str_extract regex str_length
#' @keywords internal
str_to_unit <- function(val) {
  if (str_length(val)>0){
    return(as_units(as.numeric(str_extract(val, regex("[0-9.]+"))), str_extract(val, regex("[^0-9.]+"))))
  } else {
    return(NA)
  }
}
